# Supplementary material for: RIPK1 protects naive and regulatory T cells from TNFR1-induced apoptosis
Source: Cell Death Differ. 2024 May 11;31(6):820–32. doi: 10.1038/s41418-024-01301-w (PMC11164875; doi:10.1038/s41418-024-01301-w)
Supplement: Supplementary file 9 — Suppl Table S3 [file 41418_2024_1301_MOESM9_ESM.xlsx]

## Sheet: Sheet1
Antigen	Host-recognition	Fluorochrome	Clone	Source	Cat#
Bcl-2	Mouse-anti-mouse	PE	BCL/10C4	Biolegend	633507
CD11b	Rat-anti-mouse/human	BV785	M1/70	Biolegend	101243
CD11b	Rat-anti-mouse	PE-Cy5	M1/70	Thermofisher	15-0112-82
CD11c	Armenian hamster-anti-mouse	BV785	N418	Biolegend	117336
CD127 (IL-7Rα)	Rat-anti-mouse	BV421	A7R34	Biolegend	135027
CD127 (IL-7Rα)	Rat-anti-mouse	BUV737	SB/199	BD Horizon	564399
CD19	Rat-anti-mouse	BV785	B4	Biolegend	115543
CD19	Rat-anti-mouse	PE-Cy5	1D3	Thermofisher	15-0193-82
CD19	Rat-anti-mouse	AF700	1D3	Affymetrix	56-0193
CD25	Rat-anti-mouse	PerCP-Cy5.5	PC61	BD Pharmigen	551071
CD3e	Rat-anti-mouse	AF647	17A2	Biolegend	100209
CD3e	Armenian hamster-anti-mouse	BUV395	145-2C11	BD Horizon	563565
CD4	Rat-anti-mouse	BV605	RM4-5	BD Horizon	563151
CD4	Rat-anti-mouse	BV785	GK1.5	Biolegend	100453
CD44	Rat-anti-mouse	V450	IM7	BD Horizon	560451
CD44	Rat-anti-mouse	PE-Cy7	IM7	Thermofisher	25-0441-82
CD45.1	Mouse-anti-mouse	PE	A20	BD Pharmigen	553776
CD45.2	Mouse-anti-mouse	PerCP-Cy5.5	104	Biolegend	552950
CD45R/B220	Rat-anti-mouse/human	BV421	RA3-B2	Biolegend	103251
CD45R/B220	Rat-anti-mouse		RA3-6B2	BD Pharmigen	557957
CD62L	Rat-anti-mouse	FITC	MEL-14	Thermofisher	11-0621-82
CD62L	Rat-anti-mouse	PE	MEL-14	BD Horizon	553151
CD62L	Rat-anti-mouse	AF700	MEL-14	BD Horizon	560517
CD8a	Rat-anti-mouse	eFluor450	53-6.7	Invitrogen	48-0081-82
CD8b	Rat-anti-mouse	FITC	YTS156.7.7	Biolegend	126606
CD8b	Rat-anti-mouse	PerCP-Cy5.5	YTS156.7.7	Biolegend	126606
CD8b	Rat-anti-mouse	BV510	YTS156.7.7	Biolegend	126631
F4/80	Rat-anti-mouse	BV785	BM8	Biolegend	123141
Foxp3	Rat-anti-mouse	AF488	MF23	BD Pharmigen	560407
Foxp3	Rat-anti-mouse	APC	FJK-16s	Invitrogen	17-5773-82
Gr-1	Rat-anti-mouse	PE-Cy5	RB6-8C5	Thermofisher	13-5931-82
Ki67	Mouse-anti-mouse	PerCP-Cy5.5	B56	BD Pharmigen	561284
Ly-6G	Rat-anti-mouse	BV785	1A8	Biolegend	127645
TCRβ	Armenian hamster-anti-mouse	BV711	H57-597	BD Horizon	563135
TCRβ	Armenian hamster-anti-mouse	APC-Cy7	H57-597	Biolegend	109220
TCRδ	Armenian hamster-anti-mouse	PE-CF594	GL3	BD Horizon	563532
Ter-119	Rat-anti-mouse	BV785	TER-119	Biolegend	116245
Ter-119	Rat-anti-mouse	PE-Cy5	TER-119	Thermofisher	15-5921-82
Antigen	Host-recognition	Fluorochrome	Clone	Source	Cat#
Bcl-2	Mouse-anti-mouse	PE	BCL/10C4	Biolegend	633507
CD11b	Rat-anti-mouse/human	BV785	M1/70	Biolegend	101243
CD11b	Rat-anti-mouse	PE-Cy5	M1/70	Thermofisher	15-0112-82
CD11c	Armenian hamster-anti-mouse	BV785	N418	Biolegend	117336
CD127 (IL-7Rα)	Rat-anti-mouse	BV421	A7R34	Biolegend	135027
CD127 (IL-7Rα)	Rat-anti-mouse	BUV737	SB/199	BD Horizon	564399
CD19	Rat-anti-mouse	BV785	B4	Biolegend	115543
