# Supplementary material for: RIPK1 protects naive and regulatory T cells from TNFR1-induced apoptosis
Source: Cell Death Differ. 2024 May 11;31(6):820–32. doi: 10.1038/s41418-024-01301-w (PMC11164875; doi:10.1038/s41418-024-01301-w)
Supplement: Supplementary file 10 — Original Data File (Raw data) [file 41418_2024_1301_MOESM10_ESM.xlsx]

## Sheet: Figure 1B
	Raw Data
		DN													DP													CD4+													CD8+
	Ripk1FL/FL	3419763	1250262	2042314	1117438	1444764	661653	531096	765728	372195	2855708	898939	971364	1458357	83500717	37434449	58114286	34665255	37220844	39060092	29162191	38204225	17298701	97357294	44902770	46225762	67280453	6738594	3791045	5301600	2675417	3187643	2335343	1899624	2366667	1360286	6510095	2933176	3161738	5146601	1896413	1116176	1762114	967981	1153747	839330	687164	829812	447195
	Ripk1ΔCD4	1824559	1591506	3801964	2042170	973372	996447	765574	1246541	2938642	1561341	2636658			41561713	51762821	95089286	64622642	40026198	40325342	39929742	44514941	95553759	60140093	97279793			3699937	4041186	7735848	4927547	3220284	2155479	2447190	3246029	6172191	4145664	6862953			1195970	1560176	2440313	1818491	1183720	972688	893091	1160765	2619604
	Transformed data: Y=log2(Y) - used for statistics
		DN													DP													CD4+													CD8+
	Ripk1FL/FL	21.7055	20.2538	20.9618	20.0918	20.4624	19.3357	19.0186	19.5465	18.5057	21.4454	19.7779	19.8897	20.4759	26.3153	25.1579	25.7924	25.047	25.1496	25.2192	24.7976	25.1872	24.0442	26.5368	25.4203	25.4622	26.0037	22.684	21.8542	22.338	21.3513	21.6041	21.1552	20.8573	21.1744	20.3755	22.6342	21.484	21.5923	22.2952	20.8548	20.0901	20.7489	19.8846	20.1379	19.6789	19.3903	19.6624	18.7705
	Ripk1ΔCD4	20.7991	20.602	21.8583	20.9617	19.8926	19.9264	19.5462	20.2495	21.4867	20.5744	21.3303			25.3088	25.6254	26.5028	25.9455	25.2544	25.2652	25.251	25.4078	26.5098	25.8418	26.5356			21.8191	21.9463	22.8831	22.2324	21.6188	21.0396	21.2227	21.6302	22.5574	21.9832	22.7104			20.1897	20.5733	21.2186	20.7943	20.1749	19.8916	19.7684	20.1466	21.3209
[truncated: 7 more columns]

## Sheet: Figure 1C (CD4+)
	Raw Data
		Naive								Effector								Memory									Ordinary two-way ANOVA								Multiple comparisons (Uncorrected Fisher's LSD)
	Ripk1FL/FL	2115509	2832743	2988867	2582670	1869606	2198350	1973600	2977792	555822	562579	656203	495812	455075	579134	650526	684853	244119	185897	251787	200427	270593	262368	252637	360290		Table Analyzed	Transform of Spleen (R24+25): CD4+ activation state (stack)
	Ripk1ΔCD4	277520	584339	184010	303016	420804	328544	207760		293966	385308	197114	314244	340274	319083	346565		41084	63436	45100	66693	84705	111324	90102											Compare each cell mean with the other cell mean in that column
																											Two-way ANOVA	Ordinary
	Transformed data: Y=log2(Y) - used for statistics																										Alpha	0.05							Number of families	1
		Naive								Effector								Memory																	Number of comparisons per family	3
	Ripk1FL/FL	21.0126	21.4338	21.5112	21.3004	20.8343	21.068	20.9124	21.5058	19.0843	19.1017	19.3238	18.9194	18.7957	19.1435	19.3112	19.3854	17.8972	17.5041	17.9418	17.6127	18.0458	18.0012	17.9467	18.4588		Source of Variation	% of total variation	P value	P value summary	Significant?				Alpha	0.05
	Ripk1ΔCD4	18.0822	19.1564	17.4894	18.209	18.6828	18.3257	17.6646		18.1653	18.5557	17.5887	18.2615	18.3763	18.2836	18.4028		15.3263	15.953	15.4608	16.0252	16.3702	16.7644	16.4593			Interaction	7.094	<0,0001	****	Yes
																											Row Factor	36.44	<0,0001	****	Yes				Uncorrected Fisher's LSD	Predicted (LS) mean diff,	95,00% CI of diff,	Below threshold?	Summary	Individual P Value
																											Column Factor	50.22	<0,0001	****	Yes
																																			Ripk1FL/FL - Ripk1ΔCD4
																											ANOVA table	SS (Type III)	DF	MS	F (DFn, DFd)	P value			Naive	2.967	2,571 to 3,364	Yes	****	<0,0001
																											Interaction	7.988	2	3.994	F (2, 39) = 27,81	P<0,0001			Effector	0.8997	0,5030 to 1,296	Yes	****	<0,0001
																											Row Factor	41.03	1	41.03	F (1, 39) = 285,7	P<0,0001			Memory	1.875	1,478 to 2,271	Yes	****	<0,0001
																											Column Factor	56.54	2	28.27	F (2, 39) = 196,9	P<0,0001
																											Residual	5.601	39	0.1436
																																			Test details	Predicted (LS) mean 1	Predicted (LS) mean 2	Predicted (LS) mean diff,	SE of diff,	N1	N2	t	DF
																											Difference between row means
																											Predicted (LS) mean of Ripk1FL/FL	19.42							Ripk1FL/FL - Ripk1ΔCD4
																											Predicted (LS) mean of Ripk1ΔCD4	17.5							Naive	21.2	18.23	2.967	0.1961	8	7	15.13	39
																											Difference between predicted means	1.914							Effector	19.13	18.23	0.8997	0.1961	8	7	4.587	39
																											SE of difference	0.1132							Memory	17.93	16.05	1.875	0.1961	8	7	9.558	39
																											95% CI of difference	1,685 to 2,143
																											Data summary
																											Number of columns (Column Factor)	3
																											Number of rows (Row Factor)	2
																											Number of values	45

## Sheet: Figure 1C (CD8+)
	Raw Data
		Naive								Effector								Memory									Ordinary two-way ANOVA							Multiple comparisons (Uncorrected Fisher's LSD)
	Ripk1FL/FL	1796987	2370198	2185413	2037970	1045540	1341311	1140287	1774933	96034	119290	123230	81428	47482	60313	76247	166847	544419	626273	656613	596051	354370	469369	421712	647418		Table Analyzed	Transform of Spleen (R24+25): CD8+ activation state (stack)						Compare each cell mean with the other cell mean in that column
	Ripk1ΔCD4	78129	124295	44259	71132	46450	36074	25866		334698	364824	110920	120172	30979	35857	61205		461519	744053	204384	223319	160257	196500	78141
																											Two-way ANOVA	Ordinary						Number of families	1
	Transformed data: Y=log2(Y) - used for statistics																										Alpha	0.05						Number of comparisons per family	3
		Naive								Effector								Memory																Alpha	0.05
	Ripk1FL/FL	20.7771	21.1766	21.0595	20.9587	19.9958	20.3552	20.121	20.7593	16.5513	16.8641	16.911	16.3132	15.5351	15.8802	16.2184	17.3482	19.0544	19.2564	19.3247	19.1851	18.4349	18.8404	18.6859	19.3043		Source of Variation	% of total variation	P value	P value summary	Significant?
	Ripk1ΔCD4	16.2536	16.9234	15.4337	16.1182	15.5034	15.1387	14.6588		18.3525	18.4768	16.7592	16.8747	14.919	15.13	15.9014		18.816	19.505	17.6409	17.7687	17.29	17.5842	16.2538			Interaction	33.13	<0,0001	****	Yes			Uncorrected Fisher's LSD	Predicted (LS) mean diff,	95,00% CI of diff,	Below threshold?	Summary	Individual P Value
																											Row Factor	27.68	<0,0001	****	Yes
																											Column Factor	19.85	<0,0001	****	Yes			Ripk1FL/FL - Ripk1ΔCD4
																																		Naive	4.932	4,063 to 5,800	Yes	****	<0,0001
																											ANOVA table	SS (Type III)	DF	MS	F (DFn, DFd)	P value		Effector	-0.1778	-1,046 to 0,6907	No	ns	0.681
																											Interaction	52.34	2	26.17	F (2, 39) = 38,02	P<0,0001		Memory	1.174	0,3053 to 2,042	Yes	**	0.0094
																											Row Factor	43.73	1	43.73	F (1, 39) = 63,53	P<0,0001
																											Column Factor	31.36	2	15.68	F (2, 39) = 22,78	P<0,0001
																											Residual	26.84	39	0.6883				Test details	Predicted (LS) mean 1	Predicted (LS) mean 2	Predicted (LS) mean diff,	SE of diff,	N1	N2	t	DF
																											Difference between row means							Ripk1FL/FL - Ripk1ΔCD4
																											Predicted (LS) mean of Ripk1FL/FL	18.7						Naive	20.65	15.72	4.932	0.4294	8	7	11.49	39
																											Predicted (LS) mean of Ripk1ΔCD4	16.73						Effector	16.45	16.63	-0.1778	0.4294	8	7	0.4142	39
																											Difference between predicted means	1.976						Memory	19.01	17.84	1.174	0.4294	8	7	2.734	39
																											SE of difference	0.2479
																											95% CI of difference	1,475 to 2,477
																											Data summary
																											Number of columns (Column Factor)	3
																											Number of rows (Row Factor)	2
																											Number of values	45

## Sheet: Figure 1D
	Raw Data														ordinary two-way ANOVA							Multiple comparison (Uncorrected Fisher's LSD)
		DN			DP			CD4+			CD8+
	Ripk1FL/FL	2437158	2458572	1770962	86971923	65275395	52037590	7238630	4985446	4248473	1973783	1404379	1166972		Table Analyzed	Transform of Thymus - R9 (10w, TAM ip)						Compare each cell mean with the other cell mean in that column
	Ripk1ΔCD4-ERT2	2879775	2016179	3346684	54793741	60697352	66411061	4760127	4767263	5923707	1552129	1331046	1733762
															Two-way ANOVA	Ordinary						Number of families	1
	Transformed data: Y=log2(Y) - used for statistics														Alpha	0.05						Number of comparisons per family	4
		DN			DP			CD4+			CD8+											Alpha	0.05
	Ripk1FL/FL	21.2168	21.2294	20.7561	26.374	25.96	25.6331	22.7873	22.2493	22.0185	20.9125	20.4215	20.1543		Source of Variation	% of total variation	P value	P value summary	Significant?
	Ripk1ΔCD4-ERT2	21.4575	20.9432	21.6743	25.7075	25.8551	25.9849	22.1826	22.1847	22.4981	20.5658	20.3441	20.7255		Interaction	0.1507	0.6432	ns	No			Uncorrected Fisher's LSD	Mean Diff,	95,00% CI of diff,	Below threshold?	Summary	Individual P Value
															Row Factor	0.00666	0.787	ns	No
															Column Factor	98.43	<0,0001	****	Yes			Ripk1FL/FL - Ripk1ΔCD4-ERT2
																						DN	-0.2909	-0,8188 to 0,2369	No	ns	0.2598
															ANOVA table	SS	DF	MS	F (DFn, DFd)	P value		DP	0.1399	-0,3880 to 0,6677	No	ns	0.5821
															Interaction	0.1589	3	0.05296	F (3, 16) = 0,5694	P=0,6432		CD4+	0.06324	-0,4646 to 0,5911	No	ns	0.8028
															Row Factor	0.007022	1	0.007022	F (1, 16) = 0,07550	P=0,7870		CD8+	-0.04902	-0,5769 to 0,4789	No	ns	0.8464
															Column Factor	103.8	3	34.59	F (3, 16) = 372,0	P<0,0001
															Residual	1.488	16	0.09301
																						Test details	Mean 1	Mean 2	Mean Diff,	SE of diff,	N1	N2	t	DF
															Difference between row means
															Mean of Ripk1FL/FL	22.48						Ripk1FL/FL - Ripk1ΔCD4-ERT2
															Mean of Ripk1ΔCD4-ERT2	22.51						DN	21.07	21.36	-0.2909	0.249	3	3	1.168	16
															Difference between means	-0.03421						DP	25.99	25.85	0.1399	0.249	3	3	0.5617	16
															SE of difference	0.1245						CD4+	22.35	22.29	0.06324	0.249	3	3	0.254	16
															95% CI of difference	-0,2981 to 0,2297						CD8+	20.5	20.55	-0.04902	0.249	3	3	0.1968	16
															Data summary
															Number of columns (Column Factor)	4
															Number of rows (Row Factor)	2
															Number of values	24

## Sheet: Figure 1E (CD4+)
	Raw Data															Ordinary two-way ANOVA							Multiple Comparisons (Uncorrected Fisher's LSD)
		Naive				Effector				Memory						Table Analyzed	Transform of CD4+ Spleen - R9 (10w, TAM food)						Compare each cell mean with the other cell mean in that column
	Ripk1FL/FL	3874123	1587178	4183933	3829204	1171240	621856	1551592	1381644	548176	462878	611356	442354
	Ripk1ΔCD4-ERT2	1137915	811620	1541749		329355	238746	609112		149008	93520	216905				Two-way ANOVA	Ordinary						Number of families	1
																Alpha	0.05						Number of comparisons per family	3
	Transformed data (Y=Log2(Y)) - used for statistics																						Alpha	0.05
		Naive				Effector				Memory						Source of Variation	% of total variation	P value	P value summary	Significant?
	Ripk1FL/FL	21.8854	20.598	21.9964	21.8686	20.1596	19.2462	20.5653	20.398	19.0643	18.8203	19.2217	18.7548			Interaction	0.2179	0.8523	ns	No			Uncorrected Fisher's LSD	Predicted (LS) mean diff,	95,00% CI of diff,	Below threshold?	Summary	Individual P Value
	Ripk1ΔCD4-ERT2	20.118	19.6304	20.5561		18.3293	17.8651	19.2163		17.185	16.513	17.7267				Row Factor	30.52	<0,0001	****	Yes
																Column Factor	58.94	<0,0001	****	Yes			Ripk1FL/FL - Ripk1ΔCD4-ERT2
																							Naive	1.486	0,5838 to 2,387	Yes	**	0.0032
																ANOVA table	SS (Type III)	DF	MS	F (DFn, DFd)	P value		Effector	1.622	0,7202 to 2,524	Yes	**	0.0016
																Interaction	0.09918	2	0.04959	F (2, 15) = 0,1616	P=0,8523		Memory	1.824	0,9219 to 2,726	Yes	***	0.0006
																Row Factor	13.9	1	13.9	F (1, 15) = 45,28	P<0,0001
																Column Factor	26.83	2	13.42	F (2, 15) = 43,72	P<0,0001
																Residual	4.603	15	0.3069				Test details	Predicted (LS) mean 1	Predicted (LS) mean 2	Predicted (LS) mean diff,	SE of diff,	N1	N2	t	DF
																Difference between row means							Ripk1FL/FL - Ripk1ΔCD4-ERT2
																Predicted (LS) mean of Ripk1FL/FL	20.21						Naive	21.59	20.1	1.486	0.4231	4	3	3.511	15
																Predicted (LS) mean of Ripk1ΔCD4-ERT2	18.57						Effector	20.09	18.47	1.622	0.4231	4	3	3.834	15
																Difference between predicted means	1.644						Memory	18.97	17.14	1.824	0.4231	4	3	4.31	15
																SE of difference	0.2443
																95% CI of difference	1,123 to 2,164
																Data summary
																Number of columns (Column Factor)	3
																Number of rows (Row Factor)	2
																Number of values	21

## Sheet: Figure 1E (CD8+)
		Raw Data														Ordinary two-way anova						Multiple Comparisons (Uncorrected Fisher's LSD)
			Naive				Effector				Memory					Table Analyzed	Transform of CD8+ Spleen - R9 (10w, TAM food)
		Ripk1FL/FL	4160463	2217247	4530504	5258376	99531	69973	140948	159711	1836017	904905	1477928	1638257								Compare each cell mean with the other cell mean in that column
		Ripk1ΔCD4-ERT2	3768196	1953745	4136753		126675	79027	195188		1777295	1050856	2540975			Two-way ANOVA	Ordinary
																Alpha	0.05					Number of families	1
		Transformed data (Y=Log2(Y)) - used for statistics																				Number of comparisons per family	3
			Naive				Effector				Memory					Source of Variation	% of total variation	P value	P value summary	Significant?		Alpha	0.05
		Ripk1FL/FL	21.9883	21.0803	22.1112	22.3262	16.6029	16.0945	17.1048	17.2851	20.8081	19.7874	20.4951	20.6437		Interaction	0.3091	0.6325	ns	No
		Ripk1ΔCD4-ERT2	21.8454	20.8978	21.9801		16.9508	16.2701	17.5745		20.7613	20.0031	21.277			Row Factor	0.00649	0.8899	ns	No		Uncorrected Fisher's LSD	Predicted (LS) mean diff,	95,00% CI of diff,	Below threshold?	Summary	Individual P Value
																Column Factor	91.97	<0,0001	****	Yes
																						Ripk1FL/FL - Ripk1ΔCD4-ERT2
																ANOVA table	SS (Type III)	DF	MS	F (DFn, DFd)	P value	Naive	0.3021	-0,6130 to 1,217	No	ns	0.4924
																Interaction	0.2985	2	0.1492	F (2, 15) = 0,4723	P=0,6325	Effector	-0.16	-1,075 to 0,7551	No	ns	0.7147
																Row Factor	0.006266	1	0.006266	F (1, 15) = 0,01983	P=0,8899	Memory	-0.2468	-1,162 to 0,6682	No	ns	0.5738
																Column Factor	88.79	2	44.4	F (2, 15) = 140,5	P<0,0001
																Residual	4.739	15	0.316
																						Test details	Predicted (LS) mean 1	Predicted (LS) mean 2	Predicted (LS) mean diff,	SE of diff,	N1	N2	t	DF
																Difference between row means
																Predicted (LS) mean of Ripk1FL/FL	19.69					Ripk1FL/FL - Ripk1ΔCD4-ERT2
																Predicted (LS) mean of Ripk1ΔCD4-ERT2	19.73					Naive	21.88	21.57	0.3021	0.4293	4	3	0.7036	15
																Difference between predicted means	-0.03491					Effector	16.77	16.93	-0.16	0.4293	4	3	0.3726	15
																SE of difference	0.2479					Memory	20.43	20.68	-0.2468	0.4293	4	3	0.575	15
																95% CI of difference	-0,5632 to 0,4934
																Data summary
																Number of columns (Column Factor)	3
																Number of rows (Row Factor)	2
																Number of values	21

## Sheet: Figure 1F(CD4+)
	Raw Data																										Ordinary Two-way ANOVA						Multiple comparisons (Šídák's multiple comparisons test)
		Naive								Effector								Memory
	Ripk1+/+	4061709	3116503	4224856	4120739	3399519	6105097	2919051		959837	1130087	775425	643095	558397	1228013	601333		709537	477805	643533	440378	501440	864230	524084			Table Analyzed	Transform of CD4+ activation status (spleen)					Compare each cell mean with the other cell mean in that column
	Ripk1K45A	3121421	5010679	5598854	5921358	2883116	3743552	2848171	4139039	817222	1344919	1333593	1428109	458767	580788	449475	715320	534793	763745	688925	772674	428785	641728	643053	661534
																											Two-way ANOVA	Ordinary					Number of families	1
	Transformed data (Y=Log2(Y)) - used for statistics																										Alpha	0.05					Number of comparisons per family	3
		Naive								Effector								Memory															Alpha	0.05
	Ripk1+/+	21.9537	21.5715	22.0105	21.9745	21.6969	22.5416	21.4771		19.8724	20.108	19.5646	19.2947	19.0909	20.2279	19.1978		19.4365	18.8661	19.2957	18.7484	18.9357	19.7211	18.9994			Source of Variation	% of total variation	P value	P value summary	Significant?
	Ripk1K45A	21.5738	22.2566	22.4167	22.4975	21.4592	21.836	21.4416	21.9809	19.6404	20.3591	20.3469	20.4457	18.8074	19.1477	18.7779	19.4482	19.0286	19.5427	19.394	19.5595	18.7099	19.2916	19.2946	19.3355		Interaction	0.04335	0.9267	ns	No		Šídák's multiple comparisons test	Predicted (LS) mean diff,	95,00% CI of diff,	Below threshold?	Summary	Adjusted P Value
																											Row Factor	0.04965	0.6782	ns	No
																											Column Factor	88.51	<0,0001	****	Yes		Ripk1+/+ - Ripk1K45A
																																	Naive	-0.0434	-0,6256 to 0,5388	No	ns	0.9969
																											ANOVA table	SS (Type III)	DF	MS	F (DFn, DFd)	P value	Effector	0.0006897	-0,5815 to 0,5829	No	ns	>0,9999
																											Interaction	0.03103	2	0.01552	F (2, 39) = 0,07630	P=0,9267	Memory	-0.1263	-0,7085 to 0,4560	No	ns	0.9318
																											Row Factor	0.03554	1	0.03554	F (1, 39) = 0,1748	P=0,6782
																											Column Factor	63.36	2	31.68	F (2, 39) = 155,8	P<0,0001
																											Residual	7.931	39	0.2034			Test details	Predicted (LS) mean 1	Predicted (LS) mean 2	Predicted (LS) mean diff,	SE of diff,	N1	N2	t	DF
																											Difference between row means						Ripk1+/+ - Ripk1K45A
																											Predicted (LS) mean of Ripk1+/+	20.22					Naive	21.89	21.93	-0.0434	0.2334	7	8	0.1859	39
																											Predicted (LS) mean of Ripk1K45A	20.27					Effector	19.62	19.62	0.0006897	0.2334	7	8	0.002955	39
																											Difference between predicted means	-0.05633					Memory	19.14	19.27	-0.1263	0.2334	7	8	0.5411	39
																											SE of difference	0.1348
																											95% CI of difference	-0,3289 to 0,2162
																											Data summary
																											Number of columns (Column Factor)	3
																											Number of rows (Row Factor)	2
																											Number of values	45

## Sheet: Figure 1F (CD8+)
	Raw Data																										Ordinary Two-way ANOVA						Multiple comparisons (Šídák's multiple comparisons test)
		Naive								Effector								Memory									Table Analyzed	Transform of CD8+ activation status (spleen)					Compare each cell mean with the other cell mean in that column
	Ripk1+/+	3079456	1846834	3343822	2823651	2185251	4310626	2186216		59861	221932	63238	137532	55979	94900	84742		787383	413896	775027	599860	477883	1002593	550804
	Ripk1K45A	2093334	3271166	3720435	3869759	1902322	2463999	2326651	3068047	115769	170466	135262	167552	43751	66772	46307	112976	354657	543473	766638	885440	602548	845259	535980	744888		Two-way ANOVA	Ordinary					Number of families	1
																											Alpha	0.05					Number of comparisons per family	3
																																	Alpha	0.05
	Transformed data (Y=Log2(Y)) - used for statistics																										Source of Variation	% of total variation	P value	P value summary	Significant?
		Naive								Effector								Memory									Interaction	0.003713	0.9887	ns	No		Šídák's multiple comparisons test	Predicted (LS) mean diff,	95,00% CI of diff,	Below threshold?	Summary	Adjusted P Value
	Ripk1+/+	21.5542	20.8166	21.6731	21.4291	21.0594	22.0395	21.06		15.8693	17.7598	15.9485	17.0694	15.7726	16.5341	16.3708		19.5867	18.6589	19.5639	19.1943	18.8663	19.9353	19.0712			Row Factor	0.005513	0.8552	ns	No
	Ripk1K45A	20.9974	21.6414	21.827	21.8838	20.8593	21.2326	21.1498	21.5489	16.8209	17.3791	17.0454	17.3542	15.417	16.027	15.4989	16.7857	18.4361	19.0518	19.5482	19.756	19.2007	19.689	19.0318	19.5067		Column Factor	93.27	<0,0001	****	Yes		Ripk1+/+ - Ripk1K45A
																																	Naive	-0.01654	-0,7388 to 0,7057	No	ns	>0,9999
																											ANOVA table	SS (Type III)	DF	MS	F (DFn, DFd)	P value	Effector	-0.0661	-0,7883 to 0,6561	No	ns	0.9942
																											Interaction	0.00711	2	0.003555	F (2, 39) = 0,01136	P=0,9887	Memory	-0.009468	-0,7317 to 0,7127	No	ns	>0,9999
																											Row Factor	0.01056	1	0.01056	F (1, 39) = 0,03374	P=0,8552
																											Column Factor	178.6	2	89.3	F (2, 39) = 285,4	P<0,0001
																											Residual	12.2	39	0.3129			Test details	Predicted (LS) mean 1	Predicted (LS) mean 2	Predicted (LS) mean diff,	SE of diff,	N1	N2	t	DF
																											Difference between row means						Ripk1+/+ - Ripk1K45A
																											Predicted (LS) mean of Ripk1+/+	19.04					Naive	21.38	21.39	-0.01654	0.2895	7	8	0.05713	39
																											Predicted (LS) mean of Ripk1K45A	19.07					Effector	16.47	16.54	-0.0661	0.2895	7	8	0.2283	39
																											Difference between predicted means	-0.0307					Memory	19.27	19.28	-0.009468	0.2895	7	8	0.0327	39
																											SE of difference	0.1671
																											95% CI of difference	-0,3688 to 0,3074
																											Data summary
																											Number of columns (Column Factor)	3
																											Number of rows (Row Factor)	2
																											Number of values	45

## Sheet: Figure 1G (Spleen)
		Ripk1FL/FL								Ripk1ΔCD4									Unpaired T test
	Spleen	312271	280796	363186	241619	397292	417643	540678	613398	134722	198370	96480	143308	184190	162876	129396
																			Table Analyzed	Spleen (R24+25): FoxP3+ Tregs (cell death story)
																			Column B	Ripk1ΔCD4
																			vs.	vs,
																			Column A	Ripk1FL/FL
																			Unpaired t test
																			P value	0.0003
																			P value summary	***
																			Significantly different (P < 0.05)?	Yes
																			One- or two-tailed P value?	Two-tailed
																			t, df	t=4,924, df=13
																			How big is the difference?
																			Mean of column A	395860
																			Mean of column B	149906
																			Difference between means (B - A) ± SEM	-245954 ± 49951
																			95% confidence interval	-353868 to -138041
																			R squared (eta squared)	0.651
																			F test to compare variances
																			F, DFn, Dfd	13,48, 7, 6
																			P value	0.0055
																			P value summary	**
																			Significantly different (P < 0.05)?	Yes
																			Data analyzed
																			Sample size, column A	8
																			Sample size, column B	7

## Sheet: Figure 1G (mLN)
		Ripk1FL/FL							Ripk1ΔCD4								Unpaired t test
	mLN	93786	146457	103534	170831	126681	150273	157601	55884	74131	74408	63834	98305	85221	67294		Table Analyzed	mLN (R24+25): FoxP3+ Tregs (cell death story)
																	Column B	Ripk1ΔCD4
																	vs.	vs,
																	Column A	Ripk1FL/FL
																	Unpaired t test
																	P value	0.0003
																	P value summary	***
																	Significantly different (P < 0.05)?	Yes
																	One- or two-tailed P value?	Two-tailed
																	t, df	t=5,095, df=12
																	How big is the difference?
																	Mean of column A	135595
																	Mean of column B	74154
																	Difference between means (B - A) ± SEM	-61441 ± 12059
																	95% confidence interval	-87716 to -35166
																	R squared (eta squared)	0.6839
																	F test to compare variances
																	F, DFn, Dfd	4,119, 6, 6
																	P value	0.1088
																	P value summary	ns
																	Significantly different (P < 0.05)?	No
																	Data analyzed
																	Sample size, column A	7
																	Sample size, column B	7

[truncated: 70 more sheets: Figure 1H (Spleen), Figure 1H (mLN), Figure 1I (Spleen), Figure 1I (mLN), Figure 2A, Figure 2B, Figure 2D, Figure 2E, Figure 3B (CD4+), Figure 3B (CD8+), Figure 3C (spleen), Figure 3C (mLN), Figure 3D (thymus DP), Figure 3D (Thymus CD4+ & CD8+), Figure 3D (peripheral T cells), Figure 4A (%), Figure 4A (Cell no.), Figure 4D (IL-7Ra MFI), Figure 4D (Bcl-2 MFI), Figure 4E …]
